# Supplementary material for: Effects of Dietary Crude Glycerol Supplementation on Performance, Egg Quality, and Yolk Fatty Acids in Laying Hens: A Systematic Review and Meta-Analysis
Source: Animals (Basel). 2026 May 12;16(10):1486. doi: 10.3390/ani16101486 (PMC13203469; doi:10.3390/ani16101486)
Supplement: Supplementary file 1 [file animals-16-01486-s001.zip]

Archive with 1 entries (1 files):
- animals-4279137-supplementary.pdf
